# Supplementary material for: Unlocking the Potential of Perillaldehyde: A Novel Mechanism for Chronic Myeloid Leukemia by Targeting HSP70
Source: Molecules. 2025 May 23;30(11):2294. doi: 10.3390/molecules30112294 (PMC12155963; doi:10.3390/molecules30112294)
Supplement: Supplementary file 1 [file molecules-30-02294-s001.zip]

Archive with 1 entries (1 files):
- molecules-3628327-supplementary.pdf
